# Supplementary material for: Conditioned place avoidance using encapsulated calcium propionate as an appetite suppressant for broiler breeders
Source: PLoS One. 2019 Jul 18;14(7):e0206271. doi: 10.1371/journal.pone.0206271 (PMC6638749; doi:10.1371/journal.pone.0206271)
Supplement: S1 File — (XLSX) [file pone.0206271.s001.xlsx]

## Sheet: CPP choice
day	pen	id	placebo	lastcage	plastday	slastcage	clastcage	side	right	left	red	blue	colour	side1	location	BW
34	1	4	0	0	0	0	0	0.5	0.25	0.25	0.5	0	0.5	left	corner	398
34	3	16	0	0	0	0	0	1	0.5	0.5	1	0	1	left	wall	380
34	4	127	0.25	0	0	0	0	0.25	0.25	0	0.25	0	0.25	right	wall	352
34	6	149	0.25	0	0	0	0	0.25	0.25	0	0.25	0	0.25	right	corner	402
34	4	177	0	0	0	0	0	0.25	0.25	0	0.25	0	0.25	right	wall	370
34	2	180	0	0	0	0	0	1	0.5	0.5	1	0	1	left	mid	356
34	3	182	0.75	0	0	0	0	1	0.25	0.75	0.75	0.25	1	left	wall	368
34	1	195	0	0	0	0	0	0	0	0	0	0	0	left	corner	382
34	5	436	0	0	0	0	0	0	0	0	0	0	0	right	mid	406
34	5	439	0.25	0	0	0	0	0.5	0	0.5	0.25	0.25	0.5	right	mid	390
34	5	440	0	0	0	0	0	0.75	0.25	0.5	0.75	0	0.75	right	mid	318
34	3	441	0.25	0	0	0	0	0.5	0.5	0	0.25	0.25	0.5	left	wall	346
34	2	444	0	0	0	0	0	1	0.5	0.5	1	0	1	left	mid	320
34	2	447	0	0	0	0	0	0	0	0	0	0	0	left	mid	362
34	5	450	0	0	0	0	0	1	0.5	0.5	1	0	1	right	mid	316
34	3	454	0	0	0	0	0	1	0.5	0.5	1	0	1	left	wall	382
34	1	459	0.25	0	0	0	0	0.25	0	0.25	0.25	0	0.25	left	corner	420
34	6	461	0	0	0	0	0	1	0.5	0.5	1	0	1	right	corner	422
34	4	477	0	0	0	0	0	1	0.5	0.5	1	0	1	right	wall	304
34	6	488	0	0	0	0	0	1	0.5	0.5	1	0	1	right	corner	372
34	2	1	0.25	0	0	0	0	1	0.75	0.25	0.75	0.25	1	left	corner	382
34	4	2	0.25	0	0	0	0	1	0.75	0.25	0.25	0.75	1	right	wall	304
34	6	3	0	0	0	0	0	0	0	0	0	0	0	right	corner	364
56	1	4	0.25	4	no	left	red	1	0.75	0.25	0.75	0.25	1	left	corner	1094
56	3	16	0.25	4	no	left	red	1	0.75	0.25	0.75	0.25	1	left	wall	1088
56	4	127	0.5	4	yes	left	red	1	0	1	0.5	0.5	1	right	wall	1146
56	6	149	1	3	no	right	blue	1	0.5	0.5	1	0	1	right	corner	1138
56	4	177	0.5	3	yes	right	blue	1	0.5	0.5	0.5	0.5	1	right	wall	1026
56	2	180	0.25	2	yes	left	blue	1	0.75	0.25	0.75	0.25	1	left	mid	736
56	3	182	0.25	3	no	right	blue	1	0.25	0.75	0.25	0.75	1	left	wall	1008
56	1	195	0.5	3	no	right	blue	1	0	1	0.5	0.5	1	left	corner	1220
56	5	436	0.25	3	no	right	blue	1	0.25	0.75	0.25	0.75	1	right	mid	1228
56	5	439	0.75	1	yes	right	red	1	0.75	0.25	0.75	0.25	1	right	mid	1158
56	5	440	0.5	2	yes	left	blue	1	0.5	0.5	0.5	0.5	1	right	mid	892
56	3	441	0.5	1	yes	right	red	1	0	1	0.5	0.5	1	left	wall	1008
56	2	444	0	4	no	left	red	1	0.5	0.5	1	0	1	left	mid	1018
56	2	447	0.75	3	no	right	blue	1	0.25	0.75	0.75	0.25	1	left	mid	1048
56	5	450	0.25	4	no	left	red	1	0.75	0.25	0.75	0.25	1	right	mid	1048
56	3	454	0.25	2	yes	left	blue	1	0.25	0.75	0.75	0.25	1	left	wall	1200
56	1	459	0	1	yes	right	red	1	0.5	0.5	0	1	1	left	corner	1016
56	6	461	0.5	2	yes	left	blue	1	0	1	0.5	0.5	1	right	corner	1204
56	4	477	0.75	1	no	right	red	1	0.75	0.25	0.25	0.75	1	right	wall	1048
56	6	488	0.25	4	no	left	red	1	0.25	0.75	0.75	0.25	1	right	corner	950
56	2	1	1	1	yes	right	red	1	0.5	0.5	1	0	1	left	mid	1228
56	4	2	1	2	no	left	blue	1	0.5	0.5	1	0	1	right	wall	1100
56	6	3	0.5	1	yes	right	red	1	1	0	0.5	0.5	1	right	corner	1124
70	1	4	1	1	no	right	red	1	0.5	0.5	0	1	1	left	corner	1372
70	3	16	0.25	1	no	right	red	1	0.75	0.25	0.75	0.25	1	left	wall	1450
70	4	127	0.75	3	no	right	blue	1	0.75	0.25	0.75	0.25	1	right	wall	1524
70	6	149	0.75	3	no	right	blue	1	0.75	0.25	0.75	0.25	1	right	corner	1474
70	4	177	0.75	1	no	right	red	1	0.25	0.75	0.25	0.75	1	right	wall	1390
70	2	180	0	2	yes	left	blue	1	0.5	0.5	1	0	1	left	mid	972
70	3	182	0.5	3	no	right	blue	1	0.5	0.5	0.5	0.5	1	left	wall	1390
70	1	195	0.5	3	no	right	blue	1	0	1	0.5	0.5	1	left	corner	1662
70	5	436	0.25	3	no	right	blue	1	0.25	0.75	0.25	0.75	1	right	mid	1588
70	5	439	0.5	4	yes	left	red	1	1	0	0.5	0.5	1	right	mid	1444
70	5	440	0.5	2	yes	left	blue	1	0.5	0.5	0.5	0.5	1	right	mid	1180
70	3	441	1	4	yes	left	red	1	0.5	0.5	1	0	1	left	wall	1432
70	2	444	1	1	no	right	red	1	0.5	0.5	0	1	1	left	mid	1242
70	2	447	0.75	3	no	right	blue	1	0.75	0.25	0.75	0.25	1	left	mid	1436
70	5	450	0.5	1	no	right	red	1	0.5	0.5	0.5	0.5	1	right	mid	1400
70	3	454	0.25	2	yes	left	blue	1	0.75	0.25	0.75	0.25	1	left	wall	1446
70	1	459	0.5	4	yes	left	red	1	0	1	0.5	0.5	1	left	corner	1344
70	6	461	0.75	2	yes	left	blue	1	0.25	0.75	0.25	0.75	1	right	corner	1638
70	4	477	0.5	2	yes	left	blue	1	0.5	0.5	0.5	0.5	1	right	wall	1378
70	6	488	0.5	1	no	right	red	1	0	1	0.5	0.5	1	right	corner	1288
70	2	1	0.5	4	yes	left	red	1	0.5	0.5	0.5	0.5	1	left	mid	1460
70	4	2	0.75	4	yes	left	red	1	0.75	0.25	0.75	0.25	1	right	wall	1524
70	6	3	0.5	4	yes	left	red	1	0.5	0.5	0.5	0.5	1	right	corner	1362

## Sheet: CPP preference
day	pen	id	placebo	lastcage	plastday	slastcage	clastcage	side	right	left	red	blue	colour	side1	location	BW
34	1	195	0	0	0	0	0	0	0	0	0	0	0	left	corner	382
34	1	459	0	0	0	0	0	0	0	0	0	0	0	left	corner	420
34	1	4	0	0	0	0	0	0	0	0	0	0	0	left	corner	398
34	2	447	0	0	0	0	0	0	0	0	0	0	0	left	mid	362
34	2	180	0	0	0	0	0	1	0	0	1	0	1	left	mid	356
34	2	444	0	0	0	0	0	1	0	0	1	0	1	left	mid	320
34	2	1	1	0	0	0	0	1	0	0	1	0	1	left	mid	400
34	3	441	0	0	0	0	0	0	0	0	0	0	0	left	wall	346
34	3	16	0	0	0	0	0	1	0	0	1	0	1	left	wall	380
34	3	454	0	0	0	0	0	1	0	0	1	0	1	left	wall	382
34	3	182	1	0	0	0	0	1	0	1	1	0	1	left	wall	368
34	4	127	0	0	0	0	0	0	0	0	0	0	0	right	wall	352
34	4	177	0	0	0	0	0	0	0	0	0	0	0	right	wall	370
34	4	477	0	0	0	0	0	1	0	0	1	0	1	right	wall	304
34	4	2	0	0	0	0	0	1	1	0	0	1	1	right	wall	304
34	5	436	0	0	0	0	0	0	0	0	0	0	0	right	mid	406
34	5	439	0	0	0	0	0	0	0	0	0	0	0	right	mid	390
34	5	440	0	0	0	0	0	1	0	0	1	0	1	right	mid	318
34	5	450	0	0	0	0	0	1	0	0	1	0	1	right	mid	316
34	6	3	0	0	0	0	0	0	0	0	0	0	0	right	corner	364
34	6	149	0	0	0	0	0	0	0	0	0	0	0	right	corner	402
34	6	461	0	0	0	0	0	1	0	0	1	0	1	right	corner	422
34	6	488	0	0	0	0	0	1	0	0	1	0	1	right	corner	372
56	1	4	0	4	no	left	red	1	1	0	1	0	1	left	corner	1094
56	1	195	0	3	no	right	blue	1	0	1	0	0	1	left	corner	1220
56	1	459	0	1	yes	right	red	1	0	0	0	1	1	left	corner	1016
56	2	444	0	4	no	left	red	1	0	0	1	0	1	left	mid	1018
56	2	1	1	1	yes	right	red	1	0	0	1	0	1	left	mid	1228
56	2	180	0	2	yes	left	blue	1	1	0	1	0	1	left	mid	736
56	2	447	1	3	no	right	blue	1	0	1	1	0	1	left	mid	1048
56	3	16	0	4	no	left	red	1	1	0	1	0	1	left	wall	1088
56	3	454	0	2	yes	left	blue	1	0	1	1	0	1	left	wall	1200
56	3	441	0	1	yes	right	red	1	0	1	0	0	1	left	wall	1008
56	3	182	0	3	no	right	blue	1	0	1	0	1	1	left	wall	1008
56	4	2	1	2	no	left	blue	1	0	0	1	0	1	right	wall	1100
56	4	177	0	3	yes	right	blue	1	0	0	0	0	1	right	wall	1026
56	4	127	0	4	yes	left	red	1	0	1	0	0	1	right	wall	1146
56	4	477	1	1	no	right	red	1	1	0	0	1	1	right	wall	1048
56	5	439	1	1	yes	right	red	1	1	0	1	0	1	right	mid	1158
56	5	450	0	4	no	left	red	1	1	0	1	0	1	right	mid	1048
56	5	440	0	2	yes	left	blue	1	0	0	0	0	1	right	mid	892
56	5	436	0	3	no	right	blue	1	0	1	0	1	1	right	mid	1228
56	6	149	1	3	no	right	blue	1	0	0	1	0	1	right	corner	1138
56	6	488	0	4	no	left	red	1	0	1	1	0	1	right	corner	950
56	6	3	0	1	yes	right	red	1	1	0	0	0	1	right	corner	1124
56	6	461	0	2	yes	left	blue	1	0	1	0	0	1	right	corner	1204
70	1	195	0	3	no	right	blue	1	0	1	0	0	1	left	corner	1662
70	1	459	0	4	yes	left	red	1	0	1	0	0	1	left	corner	1344
70	1	4	1	1	no	right	red	1	0	0	0	1	1	left	corner	1372
70	2	180	0	2	yes	left	blue	1	0	0	1	0	1	left	mid	972
70	2	447	1	3	no	right	blue	1	1	0	1	0	1	left	mid	1436
70	2	1	0	4	yes	left	red	1	0	0	0	0	1	left	mid	1460
70	2	444	1	1	no	right	red	1	0	0	0	1	1	left	mid	1242
70	3	441	1	4	yes	left	red	1	0	0	1	0	1	left	wall	1432
70	3	16	0	1	no	right	red	1	1	0	1	0	1	left	wall	1450
70	3	454	0	2	yes	left	blue	1	1	0	1	0	1	left	wall	1446
70	3	182	0	3	no	right	blue	1	0	0	0	0	1	left	wall	1390
70	4	127	1	3	no	right	blue	1	1	0	1	0	1	right	wall	1524
70	4	2	1	4	yes	left	red	1	1	0	1	0	1	right	wall	1524
70	4	477	0	2	yes	left	blue	1	0	0	0	0	1	right	wall	1378
70	4	177	1	1	no	right	red	1	0	1	0	1	1	right	wall	1390
70	5	439	0	4	yes	left	red	1	1	0	0	0	1	right	mid	1444
70	5	440	0	2	yes	left	blue	1	0	0	0	0	1	right	mid	1180
70	5	450	0	1	no	right	red	1	0	0	0	0	1	right	mid	1400
70	5	436	0	3	no	right	blue	1	0	1	0	1	1	right	mid	1588
70	6	149	1	3	no	right	blue	1	1	0	1	0	1	right	corner	1474
70	6	3	0	4	yes	left	red	1	0	0	0	0	1	right	corner	1362
70	6	488	0	1	no	right	red	1	0	1	0	0	1	right	corner	1288
70	6	461	1	2	yes	left	blue	1	0	1	0	1	1	right	corner	1638
